# Supplementary material for: Utility of routine ultrasonography follow-up after total thyroidectomy in patients with papillary thyroid carcinoma: a single-center study
Source: BMC Med Imaging. 2018 May 15;18:12. doi: 10.1186/s12880-018-0253-9 (PMC5952628; doi:10.1186/s12880-018-0253-9)
Supplement: Supplementary file 1 — Raw data in 525 PTC patients who underwent total thyroidectomy. The data file includes size and location of primary PTC, T/N stage, multiplicity, interval and session number of follow-up US, interval of the last follow-up US, interval between total thyroidectomy and first US detection of tumor recurrence, the presence or absence of tumor recurrence, and the site of tumor recurrence. (XLS 89 kb) [file 12880_2018_253_MOESM1_ESM.xls]

## Sheet: Sheet1
largest diameter of primary PTC(mm) on thyroid US: not available(NA1-DSV, NA2-no sonographic detection, ...)	location of primary PTC: 1-Rt, 2-Lt, 3-isthmus, 4-unknown(DSV)	presence or absence of satellite PTC in histopathology: 0-absence(solitary PTC), 1-multifocality	T stage on histopathology: 0-T0, 1-T1a, 2-T1b, 3-T2, 4-T3a, 5-T3b, 6-T4a, 7-T4b	N stage on histopathology: 0-N0, 1-N1a, 2-N1b	postop US follow-up: 0-absence, 1-presence.	interval between total thyroidectomy and last postop FU US: 0-absence, …	session number of postop FU US: 0-absence, ,…	interval between total thyroidectomy and first US detection of tumor recurrence (months): 0-absence, …	site of tumor recurrence: NA-unknown, 0-absence, 1-non-nodal and non-thyroidal bed, 2-postop thyroid bed, 3-LN, 4-2+3	final result of tumor recurrence: 0-absence, 1-presence, 2-indeterminate	tumor recurrence on follow-up US: 0-absence, 1-presence
4.4	1	0	1	0	1	5	1	0	0	0	0
2.6	2	0	1	0	1	5	1	0	0	0	0
4	1	0	1	1	1	6	1	0	0	0	0
15	2	0	1	0	1	7	1	0	0	0	0
5.3	1	0	1	0	1	7	1	0	0	0	0
7.8	1	0	1	0	1	8	1	0	0	0	0
3.6	1	1	1	0	1	8	1	0	0	0	0
17.4	1	0	1	0	1	8	1	0	0	0	0
18.3	3	0	2	0	1	8	1	0	0	0	0
17	2	0	2	0	1	8	1	0	0	0	0
5	1	0	1	0	1	8	1	0	0	0	0
3	2	0	1	0	1	8	1	0	0	0	0
11.2	1	1	2	0	1	9	1	0	0	0	0
11	2	0	2	0	1	9	1	0	0	0	0
9.6	1	0	1	0	1	9	1	0	0	0	0
9.4	2	0	1	0	1	9	1	0	0	0	0
12	2	1	2	1	0	9	1	0	0	0	0
12.7	1	1	2	1	1	9	1	0	0	0	0
13	1	0	2	1	1	9	1	0	0	0	0
6	1	0	1	0	1	9	1	0	0	0	0
8.9	2	0	1	1	1	9	1	0	0	0	0
5.1	2	0	1	0	1	10	1	0	0	0	0
6.4	2	0	1	1	1	10	1	0	0	0	0
11.2	2	1	2	0	1	10	1	0	0	0	0
12	2	0	2	0	1	10	1	0	0	0	0
12	1	0	2	1	1	10	1	0	0	0	0
7	1	1	1	1	1	10	1	0	0	0	0
12	2	1	2	1	1	10	1	10	3	1	1
26.9	1	1	3	1	1	10	1	19	3	1	1
16	1	0	2	0	1	10	1	0	0	0	0
22	1	1	3	2	1	10	1	0	0	0	0
6.9	1	1	1	1	1	10	1	0	0	0	0
13	2	1	2	1	1	11	1	0	0	0	0
28	1	1	3	1	1	11	1	0	0	0	0
7	3	0	1	0	1	11	1	0	0	0	0
4	1	0	1	0	1	11	1	0	0	0	0
8	1	0	1	1	1	11	1	0	0	0	0
16	2	0	2	1	1	11	1	0	0	0	0
18	2	1	2	1	1	11	1	0	0	0	0
9.1	1	1	1	0	1	12	1	0	0	0	0
5.8	2	1	1	0	1	12	1	0	0	0	0
16	2	1	2	1	1	12	1	0	0	0	0
4.8	2	1	1	1	1	13	1	0	0	0	0
8.6	2	1	1	0	1	13	1	0	0	0	0
5.5	1	0	1	0	1	13	1	0	0	0	0
5.1	1	0	1	0	1	13	1	0	0	0	0
49	1	0	4	1	1	14	1	0	0	0	0
7.1	1	0	1	0	1	14	1	0	0	0	0
14	2	0	1	1	1	14	1	13	3	1	1
19	3	0	2	1	1	15	1	0	0	0	0
8	2	0	1	1	1	15	1	0	0	0	0
10	2	1	2	0	1	16	1	0	0	0	0
32.1	2	1	3	1	1	19	1	0	0	0	0
12	2	1	2	1	1	29	1	0	0	0	0
5	2	1	1	0	1	32	1	0	0	0	0
24	1	1	3	2	1	43	1	0	0	0	0
13	1	1	2	0	1	55	1	0	0	0	0
6.6	2	0	1	0	1	57	1	0	0	0	0
14.4	1	1	2	1	1	58	1	0	0	0	0
5	2	0	1	0	1	10	2	0	0	0	0
16.9	1	1	2	1	1	11	2	0	0	0	0
7	2	0	1	0	1	11	2	0	0	0	0
10.1	1	0	2	0	1	11	2	0	0	0	0
8.7	2	1	1	0	1	13	2	0	0	0	0
8.9	1	1	1	0	1	15	2	0	0	0	0
12	1	1	2	1	1	15	2	10	3	1	1
5	2	0	1	1	1	16	2	0	0	0	0
6.4	1	0	1	0	1	16	2	16	3	1	1
4.3	2	1	1	1	1	17	2	0	0	0	0
12	2	0	2	0	1	17	2	0	0	0	0
21	1	0	3	1	1	17	2	0	0	0	0
11	1	0	2	1	1	17	2	11	3	1	1
11	1	1	2	1	1	18	2	11	3	1	1
26.4	1	0	3	1	1	18	2	0	0	0	0
7.2	2	1	1	0	1	19	2	0	0	0	0
3.5	2	0	1	1	1	19	2	0	0	0	0
11.9	2	0	1	0	1	19	2	0	0	0	0
13.7	2	0	2	1	1	19	2	0	0	0	0
33	1	1	3	1	1	19	2	17	3	1	1
4.9	1	1	1	1	1	20	2	0	0	0	0
6	1	0	1	0	1	20	2	0	0	0	0
8	1	1	1	1	1	20	2	0	0	0	0
8.4	1	0	1	1	1	20	2	0	0	0	0
29	1	0	3	1	1	21	2	0	0	0	0
12.6	1	0	2	0	1	21	2	0	0	0	0
9.1	1	0	1	0	1	22	2	0	0	0	0
6	1	1	1	1	1	22	2	0	0	0	0
4.4	2	0	1	0	1	23	2	0	0	0	0
20.2	1	0	3	2	1	23	2	0	0	0	0
7	1	0	1	1	1	23	2	0	0	0	0
9	2	0	1	1	1	23	2	0	0	0	0
10	1	0	1	1	1	24	2	0	0	0	0
11	2	0	2	1	1	24	2	0	0	0	0
5.1		1	1	0	1	25	2	0	0	0	0
15.7	2	1	2	0	1	25	2	0	0	0	0
17	1	0	2	1	1	25	2	0	0	0	0
22	1	0	3	2	1	25	2	25	3	1	1
3.7	1	1	1	0	1	26	2	0	0	0	0
8	1	1	1	0	1	26	2	0	0	0	0
6	1	1	1	1	1	26	2	0	0	0	0
10.5	1	0	2	0	1	27	2	0	0	0	0
12	2	1	2	2	1	27	2	0	0	0	0
18	1	0	2	2	1	27	2	0	0	0	0
11.2	2	0	2	1	1	29	2	10	3	1	1
8.5	1	0	1	1	1	30	2	0	0	0	0
9.7	1	0	1	0	1	31	2	0	0	0	0
32	2	1	3	0	1	31	2	0	0	0	0
24	2	0	3	1	1	35	2	0	0	0	0
4	1	1	1	0	1	40	2	0	0	0	0
4	2	1	1	0	1	54	2	0	0	0	0
16	1	0	5	2	1	56	2	0	0	0	0
12	2	0	2	1	1	64	2	0	0	0	0
25	2	0	3	1	1	69	2	0	0	0	0
7.1	2	1	1	1	1	72	2	0	0	0	0
28.9	1	0	3	1	1	73	2	0	0	0	0
25	2	0	3	1	1	19	3	0	0	0	0
4.8	1	1	1	0	1	23	3	0	0	0	0
4	1	1	1	1	1	23	3	0	0	0	0
4.3	1	1	1	0	1	28	3	0	0	0	0
6	2	1	1	0	1	28	3	0	0	0	0
7	2	1	1	1	1	30	3	0	0	0	0
10.5	2	1	2	2	1	32	3	11	3	1	1
5	1	0	1	0	1	33	3	0	0	0	0
7.7	3	1	1	0	1	34	3	0	0	0	0
13	1	0	2	0	1	34	3	0	0	0	0
12	2	0	2	0	1	35	3	0	0	0	0
6.5	3	0	1	0	1	36	3	0	0	0	0
7	2	1	1	0	1	36	3	0	0	0	0
8	2	0	1	1	1	38	3	0	0	0	0
9.7	2	1	1	1	1	39	3	0	0	0	0
4.5	1	0	1	0	1	39	3	0	0	0	0
22	2	0	3	0	1	41	3	0	0	0	0
8.6	1	0	1	0	1	42	3	0	0	0	0
19	1	0	2	1	1	43	3	0	0	0	0
4.7	2	0	1	0	1	44	3	0	0	0	0
35	1	1	3	1	1	48	3	0	0	0	0
9.2	3	1	1	0	1	51	3	0	0	0	0
7	2	0	1	0	1	54	3	0	0	0	0
25	2	0	3	1	1	55	3	0	0	0	0
3.4	2	0	1	0	1	57	3	0	0	0	0
20.4	1	1	3	2	1	57	3	0	0	0	0
8.5	2	0	1	0	1	58	3	0	0	0	0
17	1	0	2	1	1	58	3	0	0	0	0
7.6	1	1	1	0	1	70	3	0	0	0	0
12	2	1	2	2	0	30	4	0	0	0	0
9.1	1	1	1	0	1	39	4	15	3	1	1
16	2	0	2	0	1	43	4	0	0	0	0
4.1	2	0	1	0	1	45	4	0	0	0	0
11	2	0	2	0	1	45	4	0	0	0	0
24	2	1	3	1	1	45	4	0	0	0	0
4.4	3	1	1	0	1	46	4	0	0	0	0
12	1	0	2	1	1	46	4	0	0	0	0
14	1	1	2	0	1	46	4	0	0	0	0
4.7	2	0	1	0	1	47	4	0	0	0	0
3	1	0	1	0	1	47	4	0	0	0	0
9	1	1	1	0	1	48	4	0	0	0	0
23	1	1	3	1	1	49	4	0	0	0	0
6.2	2	0	1	0	1	49	4	0	0	0	0
5	1	1	1	1	1	50	4	0	0	0	0
15	2	0	2	0	1	50	4	0	0	0	0
4	2	0	1	0	1	50	4	0	0	0	0
3	2	0	1	1	1	50	4	0	0	0	0
12.7	1	0	2	0	1	50	4	0	0	0	0
38.3	2	0	5	2	1	52	4	0	0	0	0
11.6	2	0	2	1	1	52	4	0	0	0	0
11	1	1	2	0	1	52	4	0	0	0	0
8	2	0	1	1	1	52	4	0	0	0	0
13	1	1	2	1	1	52	4	0	0	0	0
8	2	0	1	1	1	52	4	0	0	0	0
3	2	0	1	0	1	52	4	0	0	0	0
20.1	1	0	3	2	1	53	4	0	0	0	0
19	2	1	2	0	1	53	4	0	0	0	0
8	1	1	1	0	1	53	4	0	0	0	0
7	2	1	1	1	1	53	4	0	0	0	0
19	2	1	2	1	1	54	4	0	0	0	0
35.8	1	0	3	2	1	54	4	0	0	0	0
8.4	2	0	1	1	1	55	4	0	0	0	0
6.2	1	1	1	1	1	55	4	0	0	0	0
23	2	0	3	1	1	55	4	0	0	0	0
9	1	0	1	0	1	55	4	0	0	0	0
5	1	0	1	0	1	56	4	0	0	0	0
25	1	0	3	1	1	57	4	0	0	0	0
11	2	0	2	0	1	57	4	0	0	0	0
5.3	2	0	1	0	1	57	4	0	0	0	0
16	2	1	2	2	1	58	4	29	3	1	1
6	1	1	1	2	1	58	4	0	0	0	0
6	1	0	1	0	1	59	4	0	0	0	0
9	1	1	1	1	1	60	4	0	0	0	0
10.1	1	1	2	0	1	60	4	0	0	0	0
11	2	1	2	0	1	60	4	0	0	0	0
13	2	1	2	0	1	61	4	0	0	0	0
19	2	1	2	1	1	61	4	0	0	0	0
8	2	0	1	0	1	61	4	0	0	0	0
18	2	0	2	1	1	62	4	0	0	0	0
8	2	0	1	0	1	63	4	0	0	0	0
7	1	1	1	1	1	64	4	0	0	0	0
5	1	1	1	0	1	64	4	0	0	0	0
11	1	0	2	1	1	65	4	0	0	0	0
17	1	1	2	0	1	66	4	0	0	0	0
9	1	0	1	0	1	66	4	0	0	0	0
20.3	2	0	3	2	1	66	4	23	3	1	1
23	1	1	3	1	1	66	4	15	3	1	1
15	2	0	2	1	1	69	4	0	0	0	0
8.3	2	0	1	1	1	70	4	0	0	0	0
7	2	0	1	0	1	70	4	0	0	0	0
3.4	2	1	1	0	1	76	4	0	0	0	0
12	2	1	1	0	1	79	4	0	0	0	0
17.1	1	1	2	0	1	81	4	0	0	0	0
4	2	0	1	0	1	45	5	0	0	0	0
18.1	2	0	2	0	1	48	5	0	0	0	0
8.3	1	0	1	0	1	50	5	0	0	0	0
5	2	1	1	0	1	51	5	0	0	0	0
6	2	0	1	0	1	51	5	0	0	0	0
5.7	3	1	1	0	1	52	5	0	0	0	0
32	2	1	3	1	1	52	5	0	0	0	0
3	1	0	1	1	1	52	5	0	0	0	0
9	1	0	1	0	1	52	5	0	0	0	0
26	1	0	3	2	1	52	5	0	0	0	0
13.8	2	1	2	1	1	53	5	0	0	0	0
25	2	0	3	1	1	53	5	0	0	0	0
5	2	1	1	0	1	53	5	0	0	0	0
4.2	2	0	1	0	1	53	5	0	0	0	0
10.3	2	0	2	0	1	54	5	0	0	0	0
17	1	0	2	0	1	54	5	0	0	0	0
11	2	0	2	1	1	54	5	0	0	0	0
5.7	1	0	1	0	1	54	5	0	0	0	0
5.5	2	0	1	0	1	54	5	0	0	0	0
6	1	1	1	0	1	54	5	0	0	0	0
10	2	0	1	1	1	56	5	0	0	0	0
9	2	0	1	0	1	56	5	0	0	0	0
15	2	1	2	1	1	56	5	0	0	0	0
28.6	1	0	3	1	1	56	5	0	0	0	0
7.9	1	0	1	0	1	56	5	0	0	0	0
14	2	1	2	1	1	56	5	0	0	0	0
6	1	1	1	0	1	56	5	0	0	0	0
6	1	1	1	0	1	56	5	0	0	0	0
11	2	0	2	0	1	56	5	0	0	0	0
15.5	2	1	2	0	1	57	5	0	0	0	0
5	2	0	1	0	1	57	5	0	0	0	0
11	2	0	2	0	1	57	5	0	0	0	0
9	2	0	1	1	1	57	5	0	0	0	0
11	1	1	2	0	1	57	5	0	0	0	0
9	1	1	1	1	1	57	5	19	3	1	1
7.8	1	1	1	1	1	58	5	0	0	0	0
5.8	2	0	1	0	1	58	5	0	0	0	0
6	1	0	1	0	1	58	5	0	0	0	0
13	2	1	2	1	1	58	5	0	0	0	0
18	2	0	2	1	1	58	5	0	0	0	0
8	2	1	1	1	1	58	5	0	0	0	0
2.8	1	1	1	0	1	59	5	0	0	0	0
5.3	1	0	1	0	1	59	5	0	0	0	0
7	1	1	1	0	1	59	5	0	0	0	0
5.9	1	0	1	0	1	59	5	0	0	0	0
6	1	0	1	1	1	59	5	0	0	0	0
7	3	0	1	1	1	59	5	0	0	0	0
13	2	0	2	0	1	59	5	0	0	0	0
9	2	0	1	0	1	59	5	0	0	0	0
29.7	3	0	3	1	1	59	5	0	0	0	0
16	2	1	2	1	1	59	5	0	0	0	0
4	2	0	1	0	1	59	5	0	0	0	0
7	1	0	1	0	1	59	5	0	0	0	0
6	2	1	1	0	1	59	5	0	0	0	0
30	1	0	3	1	1	60	5	0	0	0	0
4.2	1	0	1	0	1	60	5	0	0	0	0
11	2	0	2	1	1	60	5	0	0	0	0
8	1	1	1	1	1	60	5	0	0	0	0
7	2	0	1	0	1	60	5	0	0	0	0
4	2	0	1	0	1	60	5	0	0	0	0
20.7	2	1	3	1	1	60	5	0	0	0	0
11.9	1	0	2	1	1	60	5	0	0	0	0
7	2	1	1	1	1	60	5	0	0	0	0
13	1	0	2	1	1	60	5	0	0	0	0
12	1	1	2	2	1	60	5	0	0	0	0
12.1	2	1	2	1	1	61	5	0	0	0	0
13	1	1	2	1	1	61	5	0	0	0	0
4	2	0	1	0	1	61	5	0	0	0	0
6	2	0	1	0	1	62	5	0	0	0	0
6.4	2	1	1	0	1	62	5	0	0	0	0
13	2	0	2	0	1	62	5	0	0	0	0
8	1	0	1	0	1	62	5	0	0	0	0
15	2	0	2	1	1	62	5	0	0	0	0
8	1	0	1	1	1	62	5	0	0	0	0
8	1	1	1	0	1	62	5	0	0	0	0
4	1	0	1	1	1	62	5	0	0	0	0
5	1	1	1	0	1	62	5	0	0	0	0
7	2	1	1	1	1	62	5	0	0	0	0
3.3	1	1	1	0	1	63	5	0	0	0	0
9.2	2	0	1	0	1	63	5	0	0	0	0
2.9	2	0	1	0	1	63	5	0	0	0	0
13	1	1	2	2	1	63	5	0	0	0	0
40.7	1	0	4	0	1	63	5	0	0	0	0
15.8	2	1	2	0	1	64	5	0	0	0	0
7	1	1	1	0	1	64	5	0	0	0	0
6	2	0	1	0	1	64	5	0	0	0	0
6	2	0	1	0	1	64	5	0	0	0	0
29.9	1	0	3	1	1	64	5	0	0	0	0
8	2	0	1	0	1	64	5	0	0	0	0
7.4	1	1	1	0	1	64	5	0	0	0	0
5	2	1	1	1	1	65	5	0	0	0	0
22	2	0	3	0	1	65	5	0	0	0	0
10	1	0	1	0	1	65	5	0	0	0	0
2	2	0	1	1	1	65	5	0	0	0	0
8.9	2	1	1	0	1	66	5	0	0	0	0
11.7	1	0	2	1	1	66	5	0	0	0	0
8	1	0	1	0	1	66	5	0	0	0	0
13	1	1	2	1	1	66	5	0	0	0	0
14	1	0	2	0	1	66	5	0	0	0	0
12	2	0	2	1	1	66	5	0	0	0	0
26	1	1	3	1	1	66	5	0	0	0	0
25	2	0	3	1	1	66	5	0	0	0	0
6	2	0	1	0	1	66	5	0	0	0	0
36	2	0	3	2	1	66	5	21	3	1	1
7.7	3	1	1	0	1	66	5	0	0	0	0
7.9	1	1	1	1	1	67	5	0	0	0	0
15	3	0	2	0	1	67	5	0	0	0	0
35	3	0	3	1	1	67	5	0	0	0	0
4.1	1	0	1	1	1	67	5	0	0	0	0
6	1	1	1	0	1	67	5	0	0	0	0
27.1	1	0	3	1	1	67	5	0	0	0	0
6	1	0	1	0	1	67	5	0	0	0	0
10	1	1	1	1	1	67	5	0	0	0	0
2	2	0	1	0	1	67	5	0	0	0	0
10.1	1	0	2	1	1	67	5	0	0	0	0
19	2	1	2	1	1	67	5	0	0	0	0
9.5	1	1	1	1	1	68	5	0	0	0	0
15	1	1	2	1	1	68	5	0	0	0	0
27	2	0	3	0	1	68	5	0	0	0	0
11	2	0	2	0	1	68	5	0	0	0	0
55.2	1	0	4	1	1	68	5	0	0	0	0
25	2	0	3	1	1	68	5	0	0	0	0
5.9	1	0	1	0	1	68	5	0	0	0	0
11	1	1	2	1	1	68	5	0	0	0	0
13	1	0	2	1	1	68	5	0	0	0	0
9.7	1	0	1	1	1	68	5	0	0	0	0
38.6	2	1	3	1	1	69	5	0	0	0	0
9	2	1	1	0	1	69	5	0	0	0	0
8	2	0	1	0	1	69	5	10	3	1	1
9.9	2	1	1	1	1	69	5	0	0	0	0
9.8	1	1	1	1	1	70	5	0	0	0	0
30	1	1	3	1	1	70	5	0	0	0	0
8.8	1	0	1	1	1	70	5	0	0	0	0
28	2	1	3	1	1	70	5	0	0	0	0
6	1	0	1	0	1	70	5	0	0	0	0
14	2	1	2	1	1	71	5	0	0	0	0
9.6	1	1	1	1	1	71	5	0	0	0	0
2	1	0	1	0	1	71	5	0	0	0	0
13	2	0	2	1	1	71	5	0	0	0	0
27	2	1	3	1	1	71	5	0	0	0	0
25	2	0	3	0	1	71	5	0	0	0	0
20	1	0	2	2	1	72	5	0	0	0	0
9	1	0	1	0	1	72	5	0	0	0	0
9	2	1	1	1	1	72	5	0	0	0	0
8	1	0	1	0	1	73	5	0	0	0	0
4.8	1	0	1	0	1	73	5	0	0	0	0
12.3	1	1	2	0	1	73	5	0	0	0	0
25	2	0	3	2	1	74	5	0	0	0	0
19.5	1	0	2	1	1	74	5	0	0	0	0
13	1	0	2	2	1	74	5	8	3	1	1
14	1	1	2	2	1	74	5	0	0	0	0
17	1	1	2	1	1	75	5	0	0	0	0
11.7	3	0	2	1	1	75	5	0	0	0	0
23	1	0	3	0	1	76	5	0	0	0	0
35	1	1	3	0	1	76	5	0	0	0	0
25	1	0	3	0	1	77	5	0	0	0	0
8.9	2	1	1	2	1	78	5	0	0	0	0
18	2	0	2	0	1	78	5	0	0	0	0
3	2	1	1	0	1	79	5	0	0	0	0
4	1	1	1	0	1	80	5	0	0	0	0
7	1	1	1	0	1	81	5	0	0	0	0
18.9	2	0	2	0	1	81	5	0	0	0	0
11	1	1	2	1	1	82	5	26	3	1	1
16	1	1	2	2	1	82	5	11	3	1	1
7.4	1	1	2	1	1	83	5	0	0	0	0
19.8	1	1	2	0	1	84	5	0	0	0	0
6.2	2	0	1	0	1	86	5	0	0	0	0
9.7	3	1	1	1	1	90	5	0	0	0	0
15	2	0	2	0	1	90	5	0	0	0	0
18	1	1	2	1	1	55	6	33	3	1	1
19	2	0	2	1	1	56	6	0	0	0	0
11	1	0	2	0	1	57	6	50	3	1	1
6.9	1	0	1	0	1	59	6	0	0	0	0
30.7	1	0	3	2	1	60	6	0	0	0	0
11.5	1	0	2	0	1	61	6	0	0	0	0
2	2	1	1	0	1	61	6	0	0	0	0
9	2	1	1	0	1	61	6	0	0	0	0
9.6	1	1	1	2	1	62	6	0	0	0	0
16	1	1	2	2	1	63	6	0	0	0	0
3	2	0	1	0	1	64	6	0	0	0	0
3	2	0	1	1	1	64	6	0	0	0	0
12	1	0	2	0	1	65	6	0	0	0	0
15	1	0	2	1	1	65	6	0	0	0	0
18	2	1	2	1	1	65	6	0	0	0	0
7	2	0	1	0	1	65	6	0	0	0	0
29.1	1	1	3	1	1	65	6	0	0	0	0
16	1	1	2	1	1	65	6	0	0	0	0
13	2	0	2	1	1	66	6	0	0	0	0
4.3	2	0	1	0	1	66	6	0	0	0	0
12	1	0	2	1	1	66	6	0	0	0	0
8	2	0	1	1	1	66	6	0	0	0	0
16	1	0	2	2	1	66	6	0	0	0	0
5	2	0	1	1	1	66	6	0	0	0	0
9.3	1	0	1	1	1	67	6	0	0	0	0
12.3	2	1	2	1	1	67	6	0	0	0	0
2.7	1	0	1	0	1	67	6	0	0	0	0
5.8	1	1	1	1	1	67	6	0	0	0	0
15	2	1	1	1	1	67	6	0	0	0	0
19.2	1	1	2	1	1	67	6	0	0	0	0
8	1	1	1	0	1	67	6	0	0	0	0
8	1	1	1	0	1	68	6	0	0	0	0
29.4	2	0	3	1	1	68	6	0	0	0	0
24	2	0	3	1	1	68	6	29	3	1	1
12	1	1	2	0	1	69	6	0	0	0	0
42	1	0	4	1	1	69	6	0	0	0	0
12	1	0	2	1	1	69	6	0	0	0	0
12	1	1	2	0	1	69	6	12	3	1	1
26	2	1	3	1	1	70	6	0	0	0	0
22.1	1	1	3	0	1	70	6	0	0	0	0
16	1	0	2	2	1	70	6	0	0	0	0
8.3	2	0	1	1	1	70	6	0	0	0	0
6	2	0	1	0	1	70	6	0	0	0	0
16	2	1	2	1	1	70	6	0	0	0	0
6.2	1	0	1	0	1	70	6	0	0	0	0
32	1	1	3	1	1	70	6	12	3	1	1
6.3	1	1	1	1	1	71	6	0	0	0	0
30	2	1	3	1	1	71	6	0	0	0	0
21	1	1	3	1	1	71	6	0	0	0	0
17	1	0	2	2	1	71	6	0	0	0	0
6	2	0	1	0	1	71	6	0	0	0	0
7	1	1	1	0	1	71	6	0	0	0	0
11	1	0	2	0	1	71	6	0	0	0	0
12	1	1	2	1	1	71	6	12	3	1	1
11.3	2	1	2	1	1	71	6	0	0	0	0
5.4	2	0	1	0	1	72	6	0	0	0	0
4	2	0	1	1	1	72	6	0	0	0	0
11	1	1	2	0	1	72	6	0	0	0	0
15	1	0	2	2	1	72	6	0	0	0	0
28	2	0	3	1	1	72	6	0	0	0	0
8	2	0	1	0	1	72	6	0	0	0	0
4.6	2	1	1	1	1	72	6	0	0	0	0
4.6	2	0	1	1	1	72	6	0	0	0	0
3.1	1	0	1	0	1	72	6	0	0	0	0
16.2	2	1	2	2	1	72	6	0	0	0	0
12	1	1	2	1	1	72	6	0	0	0	0
14.4	2	1	2	1	0	73	6	0	0	0	0
24	1	1	3	0	1	73	6	0	0	0	0
30	1	1	3	0	1	73	6	0	0	0	0
14.1	1	0	2	0	1	73	6	0	0	0	0
10.1	1	0	2	0	1	73	6	0	0	0	0
10.8	2	0	2	1	1	73	6	0	0	0	0
8.5	1	1	1	1	1	73	6	0	0	0	0
8	1	1	1	0	1	73	6	0	0	0	0
4	2	0	1	0	1	73	6	0	0	0	0
3.6	2	0	1	0	1	73	6	0	0	0	0
6.8	1	0	1	0	1	73	6	0	0	0	0
4	2	0	1	1	1	73	6	0	0	0	0
3	1	0	1	0	1	73	6	0	0	0	0
5.1	3	1	1	1	1	74	6	0	0	0	0
6	2	0	1	0	1	75	6	0	0	0	0
7.9	2	1	1	1	1	75	6	0	0	0	0
16	1	0	2	1	1	75	6	0	0	0	0
12	2	1	2	1	1	75	6	0	0	0	0
6.3	1,2	1	1	0	1	76	6	0	0	0	0
24	2	1	3	1	1	76	6	0	0	0	0
9.1	1	1	1	0	1	77	6	0	0	0	0
9.1	1	1	1	0	1	77	6	0	0	0	0
28	1	1	3	1	1	78	6	0	0	0	0
5.7	2	1	1	0	1	78	6	0	0	0	0
12.3	2	0	2	2	1	78	6	0	0	0	0
3	1	0	1	0	1	78	6	0	0	0	0
7.9	1	1	1	0	1	78	6	0	0	0	0
10.1	1	1	2	0	1	78	6	0	0	0	0
5.8	2	0	1	0	1	79	6	0	0	0	0
5.5	1	1	1	1	1	79	6	0	0	0	0
3.5	1	0	1	0	1	80	6	0	0	0	0
4	1	0	1	0	1	80	6	0	0	0	0
15	3	1	2	2	1	80	6	0	0	0	0
20.1	1	1	3	1	1	80	6	0	0	0	0
9.1	2	0	1	1	1	80	6	0	0	0	0
9.8	3	0	1	1	1	81	6	0	0	0	0
24	1	1	3	2	1	81	6	0	0	0	0
4	1	0	1	0	1	81	6	0	0	0	0
9.1	2	1	1	1	1	81	6	0	0	0	0
5.3	1	1	1	0	1	82	6	0	0	0	0
4.5	2	0	1	0	1	82	6	0	0	0	0
9.5	2	1	1	0	1	83	6	0	0	0	0
5.2	2	1	1	0	1	83	6	0	0	0	0
7.8	2	0	1	1	1	83	6	0	0	0	0
21	1	0	3	1	1	84	6	0	0	0	0
7.1	2	1	1	2	1	85	6	0	0	0	0
14	2	0	2	0	1	86	6	0	0	0	0
13	2	0	2	2	1	89	6	0	0	0	0
8.4	1	1	1	1	1	55	7	0	0	0	0
6.6	2	1	1	0	1	59	7	0	0	0	0
9	2	1	1	1	1	60	7	0	0	0	0
4	1	0	1	1	1	67	7	0	0	0	0
6.6	1	0	1	0	1	69	7	0	0	0	0
11	2	0	2	1	1	72	7	0	0	0	0
40.5	1	1	4	1	1	73	7	0	0	0	0
4	2	1	1	2	1	75	7	0	0	0	0
16	1	1	2	1	1	76	7	0	0	0	0
9.3	1	1	1	0	1	79	7	0	0	0	0
6.9	2	1	1	1	1	79	7	0	0	0	0
4.6	2	1	1	0	1	79	7	0	0	0	0
17	1	1	2	1	1	80	7	50	1	1	1
5.5	2	0	1	0	1	80	7	0	0	0	0
16.2	1	0	2	1	1	81	7	0	0	0	0
11	2	0	2	1	1	81	7	16	3	1	1
8.7	2	1	1	1	1	81	7	0	0	0	0
12.1	1	0	2	1	1	82	7	0	0	0	0
4	1	0	1	1	1	82	7	0	0	0	0
12.3	2	0	2	0	1	84	7	0	0	0	0
19	1	1	2	2	1	84	7	0	0	0	0
20.3	2	1	3	1	1	84	7	0	0	0	0
50	2	0	4	2	1	84	7	0	0	0	0
15	1	0	2	1	1	85	7	0	0	0	0
8.1	2	0	1	0	1	85	7	0	0	0	0
10.9	1	0	2	2	1	88	7	0	0	0	0
1.8	1	1	1	1	1	89	7	0	0	0	0
13.5	3	1	2	1	1	91	7	0	0	0	0
8.1	1	1	1	0	1	81	8	0	0	0	0
13.2	1	1	2	2	1	82	8	0	0	0	0
8.8	2	1	1	1	1	82	8	0	0	0	0
9.6	1	1	1	2	1	83	8	44	3	1	1
46	2	0	4	1	1	81	9	7	3	1	1
4.1	1	1	1	0	1	84	9	0	0	0	0
